# Supplementary material for: Elucidating the roles of essential genes in autotrophic metabolism and cell morphology of Clostridium ljungdahlii by CRISPRi
Source: Appl Microbiol Biotechnol. 2026 Jan 27;110(1):44. doi: 10.1007/s00253-026-13714-3 (PMC12852162; doi:10.1007/s00253-026-13714-3)
Supplement: ESM 14 — (XLSX 10.8 KB) [file 253_2026_13714_MOESM14_ESM.xlsx]

## Sheet: Table S2
Table S1 List of plasmids used in this study
Plasmid	Features	References
pIPL12-GusA	GusA under IPL12 in pMTL82254	This study
ptet3n0-GusA	GusA under tet3n0 in pMTL82254	This study
pMTL-tet3n0-Control	without gRNA expressoin cassette, used as control	This study
pMTL-IPL12-Control	without gRNA expressoin cassette, used as control	This study
pMTLdCas9-pfor1-g1/2	targeting pfor1 (CLJU_RS04605)	This study
pMTLdCas9-pfor2-g1/2	targeting pfor2 (CLJU_RS14475)	This study
pMTLdCas9-adhE1-g1/2	targeting adhE1 (CLJU_RS14475)	This study
pMTLdCas9-hytC-g1/2	targeting hytC (CLJU_RS03460)	This study
pMTLdCas9-hytE1-g1/2	targeting hytE1 (CLJU_RS03475)	This study
pMTLdCas9-fdhA-g1/2	targeting fdhA (CLJU_RS03440)	This study
pMTLdCas9-aor1-g1/2	targeting aor1 (CLJU_RS14475)	This study
pMTLdCas9-aor2-g1/2	targeting aor2 (CLJU_RS03460)	This study
pMTLdCas9-gap1-g1/2	targeting gap1 (CLJU_RS03475)	This study
pMTLdCas9-gap2-g1/2	targeting gap2 (CLJU_RS03440)	This study
pMTLdCas9-ftsZ-g1/2	targeting ftsZ (CLJU_RS03460)	This study
pMTLdCas9-mreB-g1/2	targeting mreB (CLJU_RS03475)	This study
