# Supplementary material for: Elucidating the roles of essential genes in autotrophic metabolism and cell morphology of Clostridium ljungdahlii by CRISPRi
Source: Appl Microbiol Biotechnol. 2026 Jan 27;110(1):44. doi: 10.1007/s00253-026-13714-3 (PMC12852162; doi:10.1007/s00253-026-13714-3)
Supplement: ESM 15 — (XLSX 15.7 KB) [file 253_2026_13714_MOESM15_ESM.xlsx]

## Sheet: Table S1
Table S2 List of primers and gRNAs (and their target sites) used in this study
Primer	Sequence (5'-3')(Lowercase letters are gRNAs)	Length	Purpose	Targeted gene ID of gRNA	Product of gRNA target gene
fragment_A_F	TTCGTAAACGGTATCGGTTTCTTTTAAATTCA	32	to amplify the fragment A containing repA and a part of dCas9 for CRISPRi plasmids	-	-
fragment_A_R	TTGGTCAAAGTAATGGGGCGG	21		-	-
fragment_B_F	CGCCCCATTACTTTGACCAATTCAT	25	to amplify the fragment B containing p1339 promoter, Tet3n0 or IPL12 promoter, and a part of dCas9 for CRISPRi plasmids	-	-
fragment_B_R	GTCGACGAAAACTCCTCCTTAAGATTT	27		-	-
fragment_C_R	AGAAACCGATACCGTTTACGAAATTGGAAC	30	to amplify the fragment C for CRISPRi plasmids	-	-
fragment_C_F_pfor1_gRNA1	AAGGAGGAGTTTTCGTCGACcgtaaaatgaaaactatggaGTTTTAGAGCTAGAAATAGCAAGTTAAAATAAGGCT	76	to amplify the fragment C for CRISPRi plasmid targeting pfor1	CLJU_c09340	pyruvate:ferredoxin oxidoreductase
fragment_C_F_pfor1_gRNA2	AAGGAGGAGTTTTCGTCGACggcagaacatgtagatgaatGTTTTAGAGCTAGAAATAGCAAGTTAAAATAAGGCT	76	to amplify the fragment C for CRISPRi plasmid targeting pfor1
fragment_C_F_pfor1_gRNA3	AAGGAGGAGTTTTCGTCGACattatatacttgaaaaggagGTTTTAGAGCTAGAAATAGCAAGTTAAAATAAGGCT	76	to amplify the fragment C for CRISPRi plasmid targeting pfor1
fragment_C_F_pfor2_gRNA1	AAGGAGGAGTTTTCGTCGACcataacaccatctactccgaGTTTTAGAGCTAGAAATAGCAAGTTAAAATAAGGCT	76	to amplify the fragment C for CRISPRi plasmid targeting pfor2	CLJU_c29340	pyruvate:ferredoxin oxidoreductase
fragment_C_F_pfor2_gRNA2	AAGGAGGAGTTTTCGTCGACgtagatgatctatcctcccaGTTTTAGAGCTAGAAATAGCAAGTTAAAATAAGGCT	76	to amplify the fragment C for CRISPRi plasmid targeting pfor2
fragment_C_F_adhE1_gRNA1	AAGGAGGAGTTTTCGTCGACactgctaaaaattaggaaagGTTTTAGAGCTAGAAATAGCAAGTTAAAATAAGGCT	76	to amplify the fragment C for CRISPRi plasmid targeting adhE1	CLJU_c16510	bifunctional acetaldehyde-CoA/alcohol dehydrogenase
fragment_C_F_adhE1_gRNA2	AAGGAGGAGTTTTCGTCGACtaaattagctttcataagatGTTTTAGAGCTAGAAATAGCAAGTTAAAATAAGGCT	76	to amplify the fragment C for CRISPRi plasmid targeting adhE1
fragment_C_F_hytC_gRNA1	AAGGAGGAGTTTTCGTCGACcagcaaaatgaagacctgtcGTTTTAGAGCTAGAAATAGCAAGTTAAAATAAGGCT	76	to amplify the fragment C for CRISPRi plasmid targeting hytC	CLJU_c07030	NADH-quinone oxidoreductase subunit
fragment_C_F_hytC_gRNA2	AAGGAGGAGTTTTCGTCGACatttactcttgctatactacGTTTTAGAGCTAGAAATAGCAAGTTAAAATAAGGCT	76	to amplify the fragment C for CRISPRi plasmid targeting hytC
fragment_C_F_hytE1_gRNA1	AAGGAGGAGTTTTCGTCGACgccgatcctgacaagtgcatGTTTTAGAGCTAGAAATAGCAAGTTAAAATAAGGCT	76	to amplify the fragment C for CRISPRi plasmid targeting hytE1	CLJU_c07060	4Fe-4S dicluster domain-containing protein
fragment_C_F_hytE1_gRNA2	AAGGAGGAGTTTTCGTCGACtgaataataaagttactccaGTTTTAGAGCTAGAAATAGCAAGTTAAAATAAGGCT	76	to amplify the fragment C for CRISPRi plasmid targeting hytE1
fragment_C_F_fdhA_gRNA1	AAGGAGGAGTTTTCGTCGACttaactgtttgtccttactgGTTTTAGAGCTAGAAATAGCAAGTTAAAATAAGGCT	76	to amplify the fragment C for CRISPRi plasmid targeting fdhA	CLJU_c06990	formate dehydrogenase H subunit alpha
fragment_C_F_fdhA_gRNA2	AAGGAGGAGTTTTCGTCGACttatacttgcatgtaaagaaGTTTTAGAGCTAGAAATAGCAAGTTAAAATAAGGCT	76	to amplify the fragment C for CRISPRi plasmid targeting fdhA
fragment_C_F_aor1_gRNA1	AAGGAGGAGTTTTCGTCGACgaaataaatacatttatatgGTTTTAGAGCTAGAAATAGCAAGTTAAAATAAGGCT	76	to amplify the fragment C for CRISPRi plasmid targeting aor1	CLJU_c20110	aldehyde ferredoxin oxidoreductase
fragment_C_F_aor1_gRNA2	AAGGAGGAGTTTTCGTCGACtgaggaggaatttcaatgtaGTTTTAGAGCTAGAAATAGCAAGTTAAAATAAGGCT	76	to amplify the fragment C for CRISPRi plasmid targeting aor1
fragment_C_F_aor2_gRNA1	AAGGAGGAGTTTTCGTCGACTTTGAATAATCAATTTTTTTGTTTTAGAGCTAGAAATAGCAAGTTAAAATAAGGCT	76	to amplify the fragment C for CRISPRi plasmid targeting aor2	CLJU_c20210	aldehyde ferredoxin oxidoreductase
fragment_C_F_aor2_gRNA2	AAGGAGGAGTTTTCGTCGACggtttttatgtacggatataGTTTTAGAGCTAGAAATAGCAAGTTAAAATAAGGCT	76	to amplify the fragment C for CRISPRi plasmid targeting aor2
fragment_C_F_gap1_gRNA1	AAGGAGGAGTTTTCGTCGACagtacataaattttttatagGTTTTAGAGCTAGAAATAGCAAGTTAAAATAAGGCT	76	to amplify the fragment C for CRISPRi plasmid targeting gap1	CLJU_c39150	glyceraldehyde-3-phosphate dehydrogenase
fragment_C_F_gap1_gRNA2	AAGGAGGAGTTTTCGTCGACaagataatgtccataaaagtGTTTTAGAGCTAGAAATAGCAAGTTAAAATAAGGCT	76	to amplify the fragment C for CRISPRi plasmid targeting gap1
fragment_C_F_gap2_gRNA1	AAGGAGGAGTTTTCGTCGACgaattataaatggttaaggtGTTTTAGAGCTAGAAATAGCAAGTTAAAATAAGGCT	76	to amplify the fragment C for CRISPRi plasmid targeting gap2	CLJU_c13400	glyceraldehyde-3-phosphate dehydrogenase
fragment_C_F_gap2_gRNA2	AAGGAGGAGTTTTCGTCGACggaggaattataaatggttaGTTTTAGAGCTAGAAATAGCAAGTTAAAATAAGGCT	76	to amplify the fragment C for CRISPRi plasmid targeting gap2
fragment_C_F_ftsZ_gRNA1	AAGGAGGAGTTTTCGTCGACttttttttaataaaggaggcGTTTTAGAGCTAGAAATAGCAAGTTAAAATAAGGCT	76	to amplify the fragment C for CRISPRi plasmid targeting ftsZ	CLJU_c12300	cell division protein
fragment_C_F_ftsZ_gRNA2	AAGGAGGAGTTTTCGTCGACgtaataggatgcggcggcggGTTTTAGAGCTAGAAATAGCAAGTTAAAATAAGGCT	76	to amplify the fragment C for CRISPRi plasmid targeting ftsZ
fragment_C_F_mreB_gRNA1	AAGGAGGAGTTTTCGTCGACtatgttagtttaaaacaaaaGTTTTAGAGCTAGAAATAGCAAGTTAAAATAAGGCT	76	to amplify the fragment C for CRISPRi plasmid targeting mreB	CLJU_c07220	rod shape-determining protein
fragment_C_F_mreB_gRNA2	AAGGAGGAGTTTTCGTCGACgtaatataaatgggatttttGTTTTAGAGCTAGAAATAGCAAGTTAAAATAAGGCT	76	to amplify the fragment C for CRISPRi plasmid targeting mreB
adhE1_qPCR_F	GCAGGAACAGGGTCGGAAGT	20	for qRT-PCR	-	-
adhE1_qPCR_R	ATGCCTCCAGTGCATGGGTT	20	for qRT-PCR	-	-
pfor1_qPCR_F	GGATGGAAATACTGCTGCTGCT	22	for qRT-PCR	-	-
pfor1_qPCR_R	GTACGGCTCCTGATGCTCCA	20	for qRT-PCR	-	-
pfor2_qPCR_F	AGCTGCTGCTGAAGCTTCCTA	21	for qRT-PCR	-	-
pfor2_qPCR_R	GCACCAGCAGCCAATGATCC	20	for qRT-PCR	-	-
aor1_qPCR_F	GCGGCGTTGGTGCAGTTATG	20	for qRT-PCR	-	-
aor1_qPCR_R	TGGCATTCCCTGACCAGCTAC	21	for qRT-PCR	-	-
aor2_qPCR_F	GGTGCAAGAGGGTTAGGCGT	20	for qRT-PCR	-	-
aor2_qPCR_R	TGCTCCCCATTTTCCACCTGA	21	for qRT-PCR	-	-
rho_qPCR_F	CCAGAAAGGGCAGTGGGAAGA	21	for qRT-PCR	-	-
rho_qPCR_R	CCTGCTTTAGGTGGGGCAACT	21	for qRT-PCR	-	-
qPCR_Gap150_F	CCCTTCATATCACTTTCAGCAGC	23	for qRT-PCR	-	-
qPCR_Gap150_R	TACAGGAGCAGCAAAGGCAG	20	for qRT-PCR	-	-
qPCR_Gap160Dn_F	CCTCCAGCTACAGCCATCAA	20	for qRT-PCR	-	-
qPCR_Gap160Dn_R	GGAAGATGGAGCAGTAGGCG	20	for qRT-PCR	-	-
qPCR_Gap400_F	TCCTGAAGATTTACCTTGGGGT	22	for qRT-PCR	-	-
qPCR_Gap400_R	CGTCCTTTGCAGGAGCTGTA	20	for qRT-PCR	-	-
qPCR_Gap400Dn_F	CGACGTATGCTAAGTCATTGGC	22	for qRT-PCR	-	-
qPCR_Gap400Dn_R	AAATCTCAGCCACCGTCCTC	20	for qRT-PCR	-	-
qPCR_HytC_F	ATGGAACCGCTTGCCATGTT	20	for qRT-PCR	-	-
qPCR_HytC_R	ACAGGAGCTATTGCACAGCA	20	for qRT-PCR	-	-
qPCR_HytCDn_F	TGATGGGTTCAGGCGGAATG	20	for qRT-PCR	-	-
qPCR_HytCDn_R	AGCATCCTCTTTACGCCTTCT	21	for qRT-PCR	-	-
qPCR_FtsZ_F	TGCAGGGGCAAATCCTGAAA	20	for qRT-PCR	-	-
qPCR_FtsZ_R	CTGTACCAGTTCCACCACCC	20	for qRT-PCR	-	-
qPCR_MREB_F	CTTGCAGGTGGTGGAGCTAT	20	for qRT-PCR	-	-
qPCR_MREB_R	TTCCAGCACCTAGTGCAACA	20	for qRT-PCR	-	-
qPCR_MREBDn_F	TCCCAGCTGAGAAAAGAACTGA	22	for qRT-PCR	-	-
qPCR_MREBDn_R	TCAGCAGTAACCGCAACCAT	20	for qRT-PCR	-	-
qPCR_HytE70Dn_F	TGGCAGCTGCACTCAGAAAA	22	for qRT-PCR	-	-
qPCR_HytE70Dn_R	ACTCCGCCTTCAGCTACTCT	20	for qRT-PCR	-	-
qPCR_HytE60_F	GTATGTCCGGTAGGTGCTGT	20	for qRT-PCR	-	-
qPCR_HytE60_R	AGCAGGTTCTCCTCCCTCTT	20	for qRT-PCR	-	-
qPCR_AOR210_F	ATAGCAGCGGGACCACTTAC	20	for qRT-PCR	-	-
qPCR_AOR210_R	GCTCCCCATTTTCCACCTGA	20	for qRT-PCR	-	-
qPCR_AOR210Dn_F	TGACGATCCTGTAACACCTGC	21	for qRT-PCR	-	-
qPCR_AOR210Dn_R	TTAACCGCCTCCTACTGGTG	20	for qRT-PCR	-	-
qPCR_AOR110_F	CGTCACAGCTTTGGGGAAAAG	21	for qRT-PCR	-	-
qPCR_AOR110_R	AATCGTTCACCAGCAGGTCC	20	for qRT-PCR	-	-
qPCR_AOR110Dn_F	AGAGTCGGAGCTTTTTGGGT	20	for qRT-PCR	-	-
qPCR_AOR110Dn_R	ACCTGCATCTCAACAGGCAT	20	for qRT-PCR	-	-
qPCR_FDHA_F	GGGAACAGGATGTGCTAGGG	20	for qRT-PCR	-	-
qPCR_FDHA_R	CGGCTACAGAAGGAGCATGT	20	for qRT-PCR	-	-
qPCR_FDHADn_F	AACAGGGTATTGGCAGAGGA	20	for qRT-PCR	-	-
qPCR_FDHADn_R	TCTCCCGCCTTTATGCTTCC	20	for qRT-PCR	-	-
