# Supplementary material for: Elucidating the roles of essential genes in autotrophic metabolism and cell morphology of Clostridium ljungdahlii by CRISPRi
Source: Appl Microbiol Biotechnol. 2026 Jan 27;110(1):44. doi: 10.1007/s00253-026-13714-3 (PMC12852162; doi:10.1007/s00253-026-13714-3)
Supplement: ESM 16 — (XLSX 16.2 KB) [file 253_2026_13714_MOESM16_ESM.xlsx]

## Sheet: Sheet1
Table S3 Fractional molar yield (FMY) of aor1 or aor2 CRISPRi strains compared to the control in medium of PETC[Fructose], PETC[CO/CO2], and PETC[CO2/H2] .
Fermentation condition	Control (Acetate)	Control (Ethanol)	aor1-gRNA2 (Acetate)	aor1-gRNA2 (Ethanol)	aor2-gRNA2 (Acetate)	aor2-gRNA2(Ethanol)
PETC[Fructose]	70.4184	29.5816	78.9145	21.0855	78.5715	21.4285
PETC[CO/CO2]	69.661	30.339	82.1242	17.8758	87.992	12.008
PETC[CO2/H2]	72.3735	27.6265	89.7719	10.2281	86.1734	13.8266
