# Supplementary material for: Elucidating the roles of essential genes in autotrophic metabolism and cell morphology of Clostridium ljungdahlii by CRISPRi
Source: Appl Microbiol Biotechnol. 2026 Jan 27;110(1):44. doi: 10.1007/s00253-026-13714-3 (PMC12852162; doi:10.1007/s00253-026-13714-3)
Supplement: ESM 17 — (XLSX 10.7 KB) [file 253_2026_13714_MOESM17_ESM.xlsx]

## Sheet: aor蛋白相似性
Supplementary Table 4 Protein sequence identity and expression levels of AOR1 and AOR2 from C. ljungdahlii and C. autoethanogenum.
	Clostridium ljungdahlii		Clostridium autoethanogenum
	CLJU_c20110(aor1, Low expression level)	CLJU_c20210(aor2, High expression level)	CAETHG_0092(aor1,High expression level)	CAETHG_0102(aor2, Low expression level)
CLJU_c20110(aor1, Low expression level)	—	0.7875	1	0.7875
CLJU_c20210(aor2, High expression level)		—	0.7875	1
CAETHG_0092(aor1,High expression level)			—	0.785
CAETHG_0102(aor2, Low expression level)				—
